# Supplementary material for: The Global, Regional, and National Burden of Lower Respiratory Infections Caused by Streptococcus pneumoniae Between 1990 and 2021
Source: Healthcare (Basel). 2025 Aug 12;13(16):1982. doi: 10.3390/healthcare13161982 (PMC12385783; doi:10.3390/healthcare13161982)
Supplement: Supplementary file 1 [file healthcare-13-01982-s001.zip]

Archive with 1 entries (1 files):
- healthcare-3749724-supplementary.pdf
